# Supplementary material for: Raising Animals Without Antibiotics: U.S. Producer and Veterinarian Experiences and Opinions
Source: Front Vet Sci. 2019 Dec 6;6:452. doi: 10.3389/fvets.2019.00452 (PMC6910073; doi:10.3389/fvets.2019.00452)
Supplement: Supplementary file 2 [file Table_1.xlsx]

## Sheet: Data
Supplementary File Table 1: Survey responses for the respondents included in the data analysis
Q12	Q13	Q14	Q22	Q24	Q25	Q218_15	Q218_16	Q219_15	Q219_16	Q220	Q221	Q222	Q223	Q32	Q34	Q35	Q318_15	Q318_16	Q319_15	Q319_16	Q320	Q321	Q322	Q323	Q42	Q44	Q45	Q418_15	Q418_16	Q419_15	Q419_16	Q420	Q421	Q422	Q423	Q52	Q54	Q55	Q516_15	Q516_16	Q517_15	Q517_16	Q518	Q519	Q520	Q521	Q62	Q64	Q65
1	1	1	1	1,3,4,5		4	5	3	1	1	2	3	2
1	1	1	1	5		2	2	1	1	2	2	5	5
1	1	1	1	5		5	5	1	3	1	3	2	5
1	1	1	1	5		3	4	1	1	1	3	1	2
1	1	1	1	5		4	4	3	3	1	3	4	3
1	1	1	1	3,5,7		4	4	3	3	2	3	1	3
1	1	1	1	3,4,5,6		3	4	3	3	2	2	4	5
1	1	1	1	4,5		4	4	4	4	1	3	2	3
1	1	1	1	1		3	2	1	1	1	1	2	2
1	1	1	1	2,5		4	4	4	4	2	3	3	3
1	1	1	1	5		3	4	1	1	2	2	4	4
1	1	1	2	3,4,5		3	4	1	1	1	3	2	1
1	1	1	3		2,5,7,8	5	5	5	5	2	3	5	1
1	1	1	3		2,4,7	4	5	2	2	2	3	1	2
1	1	1	3		1,2,3,4,5,8	5	5	3	3	1	3	1	3
1	1	1	3		1,2,3,4,6,7	4	4	3	2	1	3	1	1
1	4	1	1	1,2,3,4,5		3	4	1	1	1	2	2	4
1	4	1	1	3,4,5		2	1	1	2	1	1	5	3
1	4	1	1	1,2,5,6		3	4	1	3	2	2	1	4
1	4	1	1	1,2,3,5		3	3	2	2	2	1	3	1
1	4	1	1	2,3,4,5		2	1	1	1	2	2	4	2
1	4	1	1	7		1	3	2	1	5	2	3	3
1	4	1	1	7		3	4	1	1	1	2	1	3
1	4	1	3		1,2	4	4	3	3	1	3	2	2
1	4	1	3		1,2,4	3	5	1	3	1	2	1	1
1	4	1	3		2,7	4	5	2	3	1	2	5	3
1	4	1	3		2,7	4	5	2	3	1	3	5	3
1	4	1	3		1,2,4	4	5	1	1	1	3	1	4
1	4	1	3		2	5	5	3	3	1	2	1	1
1	4	1	3		2,3,7	4	5	1	1	2	3	1	1
1	4	1	3		2,7	5	5	3	3	1	3	1	2
1	4	1	3		2	4	5	1	1	1	2	4	2
1	4	1	3		7	3	4	1	3	1	3	1	1
1	4	1	3		2,4,7	5	5	1	1	1	3	1	1
2	1	1												1	3,4,5		4	5	1	1	1	3	1	3
2	1	1												1	3,4,5		5	5	2	1	1	3	1	1
2	1	1												1	1,4,5		4	5	1	1	1	2	2	1
2	1	1												1	5,7		4	4	1	3	1	3	2	2
2	1	1												1	3,4,5		4	4	1	1	1	3	3	4
2	1	1												1	5		4	3			1	3	5	3
2	1	1												1	3,4,5		4	4	2	1	1	3	1	2
2	1	1												1	5		4	4	1	1	2	3	2	2
2	1	1												1	5		4	5	3	3	1	3	2	3
2	1	1												1	4,5		5	5	1	1	1	3	1	1
2	1	1												1	3,5		4	4	3	2	2	3	1	3
2	4	1												1	2,3,4,5		3	2	1	1	2	3	2	3
2	4	1												1	3		5	5	4	3	5	2	2	5
2	4	1												1	4,5		5	5	2	3	1	3	1	2
2	4	1												1	4		5	5	3	3	1	2	2	2
2	4	1												1	5		3	1	1	1	1	3	1	3
2	4	1												1	4		3	5	1	1	1	2	1	1
3	1	1																							2	3		3	4	1	1	2	3	5	2
3	1	1																							2	3,5		4	4	2	2	1	3	2	2
3	1	1																							1	3,5		3	4	1	1	1	3	1	1
3	1	1																							3		7	3	4	2	2	2	3	5	4
3	1	1																							1	3		4	5	1	3	4	3	1	1
3	1	1																							2	3,5		4	4	3	3	1	3	1	2
3	1	1																							1	5		3	4	2	2	2	2	2	3
3	1	1																							3		2,7	4	5	1	1	1	3	1	2
3	1	1																							1	3		3	3	2	2	2	3	5	3
3	1	1																							2	5		5	5	2	2	1	3	1	1
3	1	1																							2	3,4,5		5	5	1	1	1	3	2	2
3	1	1																							3		2,4,7	3	4	1	1	1	3	1	2
3	1	1																							1	5		4	5	1	3	1	3	5	2
3	1	1																							2	3,4,5,6		5	5	1	1	1	3	1	1
3	1	1																							3		7	5	5	2	2	1	3	2	3
3	1	1																							1	3,4,5		4	4	2	1	1	2	1	2
3	1	1																							3		8	5	5	4	4	1	2	4	1
3	1	1																							1	2,3,4,5		4	4	2	2	2	3	2	2
3	1	1																							1	5		4	5	1	1	1	3	2	2
3	1	1																							3		2	4	5	3	2	2	3	2	3
3	1	1																							1	3,4,5		4	5	3	2	1	3	1	2
3	1	1																							3		2,5,6,7	4	5	1	3	1	3	2	1
3	1	1																							1	3,5		4	5	3	3	1	3	4	2
3	1	1																							3		1,2,3	4	5	3	1	1	2	5	1
3	1	1																							1	3,4,5		4	5	1	1	1	3	5	2
3	1	1																							3		3,4	2	4	1	1	2	2	2	2
3	1	1																							3		2,5,7	5	5	4	4	2	3	5	3
3	1	1																							2	5		4	5	1	1	1	3	1	2
3	1	1																							2	5		4	5	1	2	1	3	2	3
3	1	1																							1	4,5		4	5	3	3	1	2	1	1
3	1	1																							3		7	3	4	1	1	2	3	4	3
3	1	1																							3		2,7	3	4	1	1	1	1	5	3
3	1	1																							1	3,4,5		4	5	1	1	1	3	1	1
3	1	1																							1	5		4	4	1	1	1	3	1	1
3	1	1																							1	3		4	5	1	3	1	3	5	3
3	1	1																							1	3,4,5,6		3	3	2	2	2	3	5	2
3	1	1																							3		2,3,4,5,6,7	4	5	1	1	1	3	5	1
3	1	1																							2	3		3	5	1	1	1	2	1	1
3	1	1																							3		1,2,3,4,5,6,7	4	5	1	1	1	3	5	1
3	1	1																							1	3,4,5		3	4	2	1	1	3	2	3
3	1	1																							2	5		3	5	3	4	1	2	1	1
3	1	1																							3		2,3	1	2	1	1	1	3	2	1
3	1	1																							2	5		4	4	1	1	2	3	2	3
3	1	1																							1	3,4,5		3	5	1	2	1	3	2	2
3	1	1																							2	5		5	5	1	1	1	3	1	1
3	1	1																							3		1,2,5,7	4	5	1	2	1	3	1	2
3	1	1																							3		2,5,7	5	5	3	3	1	2	1	1
3	1	1																							3		2,3,5,7	4	5	1	3	1	3	1	2
3	1	1																							1	3,4,5		3	5	2	2	1	2	1	2
3	1	1																							2	4,5		4	5	3	3	1	3	5	1
3	1	1																							3		2,6,7	4	5	2	4	1	3	5	2
3	1	1																							2	2,3,4,5		4	5	2	2	2	2	1	3
3	4	1																							3		3	2	4	2	2	1	3	4	2
3	4	1																							3		2,4	4	5	1	1	1	3	1	3
3	4	1																							1	4		2	2	1	1	1	2	2	1
3	4	1																							2	3		4	5	3	2	1	3	2	1
3	4	1																							3		1,3,6,7	2	4	1	2	2	2	5	3
3	4	1																							1	1,3,4,5		3	3	1	1	1	2	3	5
3	4	1																							3		1,2,3,4,7	4	5	2	2	1	3	5	1
3	4	1																							1	5		3	4	1	1	4	2	2	2
3	4	1																							3		2,6,7	3	5	2	2	1	3	5	1
3	4	1																							3		2,3,4,5	4	5	3	3	2	3	2	2
3	4	1																							1	3,4		3	3	2	2	3	2	2	4
3	4	1																							2	2		3	4	3	3	2	1	3	3
3	4	1																							2	3		3	5	1	3	1	2	1	3
3	4	1																							2	3,5		3	5	2	4	1	2	2	2
3	4	1																							3		2,3,7	3	4	1	3	2	3	2	2
3	4	1																							3		2,5,7	4	5	2	2	1	2	1	1
3	4	1																							3		1,4	3	5	2	4	1	3	5	1
3	4	1																							3		2,3,4	4	4	1	1	1	2	1	1
3	4	1																							3		2,7	3	4	2	1	2	3	1	2
3	4	1																							3		1,2,5,7	4	5	1	1	1	3	1	1
3	4	1																							2	3,5		4	5	1	3	1	3	1	1
3	4	1																							3		2,5,7	4	5	1	3	1	3	1	3
3	4	1																							3		2,7	4	5	1	1	1	2	1	1
3	4	1																							3		3,7	3	5	1	3	2	2	2	1
3	4	1																							1	1,3,4,5		3	4	1	3	2	2	2	2
3	4	1																							3		7	4	4	1	1	2	3	4	3
3	4	1																							1	1,2,3,6		1	1	2	2	4	2	5	2
3	4	1																							3		1,2,3,4,5,6,7	3	5	1	2	1	3	5	2
3	4	1																							3		1,3,6,7	4	4	2	2	2	2	4	3
3	4	1																							3		3,7,8	3	4	2	3	2	4	2	4
3	4	1																							1	3,4,5		3	4	1	1	2	2	2	2
3	4	1																							3		7	3	4	1	1	2	2	5	1
3	4	1																							3		2	3	5	2	3	1	4	5	4
3	4	1																							1	1		3	5	3	3	1	3	1	3
3	4	1																							2	3,7		3	5	1	1	1	2	1	2
3	4	1																							2	5		2	2	2	2	2	2	2	3
3	4	1																							3		2,6,7	5	4	1	1	2	3	3	2
3	4	1																							1	5		3	4	2	2	1	3	2	3
3	4	1																							1	3		3	4	3	3	1	3	1	5
3	4	1																							1	5		2	4	1	3	1	2	3	2
3	4	1																							3		2,7	4	5	3	3	1	2	5	2
3	4	1																							3		1	3	5	2	2	2	3	2	1
3	4	1																							2	5		5	5	1	1	1	3	1	1
3	4	1																							1	3,5		2	2	2	2	2	2	2	1
3	4	1																							3		2,6,7	4	5	1	2	1	3	5	1
3	4	1																							3		2,5,7	4	5	2	2	1	3	5	3
3	4	1																							3		1,2,4,5,6,7	5	5	1	1	1	4	5	1
3	4	1																							3		1,2,7	4	5	1	2	1	2	4	1
3	4	1																							3		2,5,7	4	5	1	1	2	4	5	1
3	4	1																							1	3		4	4	1	1	3	5	3	4
3	4	1																							3		2,3,4	3	4	3	3	2	3	5	2
3	4	1																							3		2,3,7	4	5	1	1	1	2	5	1
3	4	1																							3		2	3	5	2	3	1	3	1	1
3	4	1																							3		2,5,6,7	3	4	3	4	2	2	5	2
3	4	1																							3		2,6,7	4	5	1	3	1	2	5	2
3	4	1																							3		2,5,7	5	5	3	3	2	4	5	3
3	4	1																							3		2,5,7	5	5	1	1	1	2	5	2
3	4	1																							1	1,2,7		2	1	2	1	4	2	4	3
3	4	1																							3		7	3	4	2	2	1	2	2	2
3	4	1																							3		1,2,4,6,7	3	4	2	2	1	3	5	3
3	4	1																							3		2,4	4	4	3	2	1	3	1	4
3	4	1																							2	2,3,4,5		5	5	2	2	2	3	2	2
3	4	1																							1	3		2	4	1	3	1	3	5	2
3	4	1																							1	3,4,5		3	4	1	1	2	1	1	2
3	4	1																							3		1,2,4,7	5	5	2	4	1	3	5	2
3	4	1																							3		1,2,3,4	3	5	1	1	1	3	1	1
3	4	1																							2	4		5	5	3	4	5	2	1	1
3	4	1																							3		2	3	4	2	2	4	2	5	1
3	4	1																							3		1,2,5	5	5	3	3	1	3	1	1
3	4	1																							3		1,2,3,7	4	5	3	4	1	2	1	1
4	1	1																																		1	5		3	3	2	1	2	3	4	2
4	1	1																																		1	1,3,5,6		3	4	1	1	2	3	5	3
4	1	1																																		2	4		4	4	2	1	2	2	2	2
4	1	1																																		1	3		3	4	3	3	2	2	2	2
4	1	1																																		1	1,3,4,5		2	4	2	4	1	3	3	2
4	1	1																																		3		2,7	4	5	1	1	2	3	5
4	1	1																																		3		2	4	5	1	2	1	2	1	1
4	1	1																																		3		3	3	4	1	1	1	3	5	1
4	1	1																																		1	3,4,5		4	4	1	1	1	3	4	1
4	1	1																																		3		1,2	5	5	1	2	1	3	1	2
4	1	1																																		3		1,2,4	3	5	2	3	1	4	5	1
4	1	1																																		3		7	5	5	1	2	5	1	1	1
4	1	1																																		3		2,3,4	4	5	1	1	1	3	5	1
4	1	1																																		2	4,5		4	4	2	2	1	3	2	1
4	1	1																																		1	3,4,5		3	4	2	2	2	2	2	2
4	1	1																																		2	5		4	4	1	1	1	2	2	1
4	1	1																																		3		1,2,7	4	4	1	1	1	3	1	1
4	1	1																																		3		8	4	4	1	1	2	3	1	1
4	1	1																																		3		3,7	4	4	1	1	1	2	1	1
4	1	1																																		1	5		3	5	1	1	2	3	1	1
4	1	1																																		2	5		4	5	1	1	1	2	1	1
4	1	1																																		3		3	3	5	2	3	1	3	2	1
4	1	1																																		1	5		3	4	2	3	2	3	3	2
4	1	1																																		2	5		4	5	1	1	1	2	2	1
4	1	1																																		1	3,5		3	5	1	1	1	2	2	1
4	1	1																																		2	3,4		3	4	1		1	3	3	2
4	1	1																																		2	3,5		3	2	2	2	1	2	5	3
4	1	1																																		3		2	4	5	1	3	1	2	1	2
4	1	1																																		2	5		3	5	1	1	1	2	1	1
4	1	1																																		3		2,3,7	3	5	1	2	1	2	4	1
4	1	1																																		3		2,7	3	5	1	1	1	3	2	2
4	1	1																																		2	4,5		3	4	1	3	1	2	2	2
4	1	1																																		1	5		4	5	3	3	2	3	1	1
4	1	1																																		2	5		5		2	3	1	3	5	1
4	1	1																																		1	3,4,5		4	4	2	2	1	2	1	1
4	1	1																																		3		2	3	4	2	2	1	2	2	3
4	1	1																																		3		8	3	4	1	1	2	1	5	1
4	1	1																																		1	5		2	4	1	3	1	2	2	3
4	1	1																																		3		2,3,7	4	4	1	1	1	3	5	1
4	1	1																																		3		8	3	5	3	1	1	3	5	2
4	1	1																																		3		7	3	4	1	1	2	2	2	1
4	1	1																																		3		6,7	4	5	2	2	2	2	2	3
4	1	1																																		1	5		3	2	1	3	1	2	5	3
4	1	1																																		3		2,3,7	3	4	1	1	1	2	4	2
4	1	1																																		1	3,4,6		3	1	2	1	2	2	3	2
4	1	1																																		1	4		3	5	1	3	1	3	2	1
4	1	1																																		1	2,3,4,5		3	4	2	1	2	2	2	2
4	1	1																																		3		2,3,4,7	3	5	1	3	1	2	5	2
4	1	1																																		1	5		3	4	1	1	1	2	2	2
4	1	1																																		1	5		3	4	1	2	1	2	1	2
4	1	1																																		3		2,4,6,7	5	5	1	3	1	1	5	1
4	1	1																																		3		8	3	3	2	2	2	3	3	3
4	1	1																																		1	5		3	4	1	2	2	3	1	1
4	1	1																																		3		8	4	5	1	1	2	2	1	2
4	1	1																																		1	5		3	3	2	1	2	3	5	3
4	1	1																																		3		3	3	2	1	1	2	2	4	2
4	1	1																																		2	5		2	4	1	2	2	2	2	2
4	1	1																																		2	3,4,5		3	4	2	2	2	1	5	3
4	1	1																																		3		7,8	3	4	1	1	1	2	1	1
4	1	1																																		3		2,4,7	5	5	1	1	1	2	1
4	1	1																																		3		2,7	3	4	1	1	1	3	5	2
4	1	1																																		1	1,3,6		1	4	1	1	1	2	5	2
4	1	1																																		1	5		4	5	2	2	1	3		1
4	1	1																																		1	5		3	5	1	1	1	1	1	3
4	1	1																																		3		1,2,5,7	5	5	5	5	1	5	1	1
4	1	1																																		1	2,5		4	4	2	2	2	2	5	1
4	1	1																																		2	5		4	5	2	1	1	2	2	2
4	1	1																																		1	3,4,5		3	3	1	1	1	2	2	2
4	1	1																																		1	3,4,5		3	4	2	2	1	2	1	3
4	1	1																																		3		2	2	5	1	1	1	2	5	1
4	1	1																																		1	5		3	4	1	1	2	3	3	2
4	1	1																																		3		2,7	5	5	1	1	1	3	5	1
4	1	1																																		3		2,4,5	3	3	2	2	1	3	2	2
4	1	1																																		2	5		4	5	3	3	1	2	1	1
4	1	1																																		1	5		4	5	1	1	1	3	1	1
4	1	1																																		3		2,7	2	5	1	3	2	3	3	3
4	1	1																																		3		2,3,5,7	4	5	1	2	2	3	5	1
4	1	1																																		1	5		2	4	1	3	2	2	2	2
4	1	1																																		3		7	4	4	2	2	1	3	2	2
4	1	1																																		1	3,5		3	5	1	1	1	2	1	3
4	1	1																																		3		3,7	3	3	2	2	2	3	3	2
4	1	1																																		1	3,5		3	4	1	1	1	3	2	2
4	1	1																																		1	1,2,3,4,5		3	4	3	3	2	3	3	2
4	1	1																																		3		8	1	4	1	1	1	3	1	1
4	1	1																																		3		2	4	5	3	3	2	3	3	2
4	1	1																																		2	2,5		3	3	1	1	2	2	2	2
4	1	1																																		1	5		5	5	2	3	1	2	5	2
4	1	1																																		1	5		3	4	1	1	1	3	2	2
4	1	1																																		2	5		3	4	1	1	1	3	5	2
4	1	1																																		3		2,4,5,7	3	5	2	2	1	1	5	1
4	1	1																																		3		7	5	5	2	2	1	2	4	1
4	1	1																																		3		7	3	5	1	1	1	2	1	1
4	1	1																																		3		7	3	4	2	1	1	3	1	1
4	1	1																																		3		2,7	3	4	1	1	2	2	2	1
4	1	1																																		2	5		4	4	1	1	1	3	1	2
4	1	1																																		3		3	3	4	1	1	1	3	1	1
4	1	1																																		3		2,4,5,7	5	5	3	5	1	3	5	1
4	1	1																																		3		2,3,4,7,8	3	4	2	2	1	3	5	4
4	1	1																																		2	5		4	5	2	3	1	3	5	1
4	1	1																																		3		2,5,7	5	5	1	1	1	2	5	1
4	1	1																																		2	5		3	4	2	2	2	3	3	2
4	4	1																																		1	1,3,6		2	2	1	1	2	2	5	5
4	4	1																																		1	5		2	4	1	1	1	1	5	1
4	4	1																																		2	6		3	4	1	1	2	2	2	3
4	4	1																																		3		2,7	3	5	1	1	1	2	5	5
4	4	1																																		1	1,2,6		3	2	2	2	4	1	5	2
4	4	1																																		3		1,2,3,7	3	5	1	2	1	2	4	4
4	4	1																																		3		1,2,7	3	5	2	5	3	3	5	1
4	4	1																																		3		1,2	2	5	1	3	2	2	4	1
4	4	1																																		1	7		1	1			5	1	5	5
4	4	1																																		1	1		2	4	2	2	2	2	5	4
4	4	1																																		1	3,4,5,7		3	4	1	1	3	2	5	3
4	4	1																																		3		2	4	4	4	4	2	2	2	3
4	4	1																																		3		2	4	5	3	3	1	2	5	1
4	4	1																																		3		2,3,7	3	4	1	1	1	3	3	3
4	4	1																																		1	2,3,4,5,6		1	1	1	1	5	1	5	5
4	4	1																																		3		7	3	5	2	3	1	2	5	2
4	4	1																																		1	1,3		3	5	1	3	2	2	5	2
4	4	1																																		1	1,3,6		1	3	1	3	3	1	3	3
4	4	1																																		1	1,3		2	4	1	3	1	2	5	3
4	4	1																																		3		1,2,3,4,7	3	5	2	3	1	2	2	2
4	4	1																																		2	3,5		4	4	2	2	1	3	1	1
4	4	1																																		3		7	3	5	3	4	1	3	3	3
4	4	1																																		3		2,6,7	1	1	2	5	1	3	5	5
4	4	1																																		3		7	3	4	1	2	2	2	5	2
4	4	1																																		3		2	4	4	2	1	2	2	5	3
4	4	1																																		3		2,3,7	3	4	2	2	1	2	2	2
4	4	1																																		3		1,2	4	5	1	1	1	2	1	1
4	4	1																																		3		2,8	4	4	1	1	1	2	4	4
4	4	1																																		3		2,3	3	4	3	3	2	2	2	2
4	4	1																																		3		2	4	5	1	1	1	2	5	1
4	4	1																																		3		1,2,3	3	5	1	1	4	2	2	1
4	4	1																																		3		1,7	3	5	3	3	1	3	3	4
4	4	1																																		3		2,7	3	5	1	1	3	3	2	2
4	4	1																																		3		2,7	3	5	1	3	1	2	5	5
4	4	1																																		1	1,3		3	2	1	2	1	2	5	2
4	4	1																																		3		2,5	5	5	1	1	1	4	5	1
4	4	1																																		1	1		1	1	1	1	3	1	2	3
4	4	1																																		2	7		3	5	2	2	5	3	4	5
4	4	1																																		3		2,6,7	3	4	2	2	2	4	3	2
4	4	1																																		1	7		2	2	1	2	2	2	2	2
4	4	1																																		3		2,3,7	4	5	1	1	1	2	1	1
4	4	1																																		2	4		4	5	2	2	2	3	5	4
4	4	1																																		1	4,5		3	3	2	1	3	2	5	5
4	4	1																																		3		1,2,3,4	4	5	2	2	1	2	5	2
4	4	1																																		1	1,2,3		2	3	1	1	2	2	4	4
4	4	1																																		3		7,8	3	5	2	2	1	2	1	3
4	4	1																																		1	3		2	3	1	1	1	2	4	5
4	4	1																																		3		1,2	3	5	2	1	1	2	5	2
4	4	1																																		1	2,6		1	1	1	1	1	1	4	2
4	4	1																																		1	7		3	4	2	4	2	2	2	5
4	4	1																																		3		2,7	4	5	1	1	2	1	5	1
4	4	1																																		1	1,2,3,6,7		1	1	1	3	5	3	5	4
4	4	1																																		1	3,4,5		1	2	1	1	2	1	5	2
4	4	1																																		3		2,7	3	1	1	1	3	3	3	3
4	4	1																																		1	2		2	3	1	1	2	2	3	3
4	4	1																																		1	1,3,4,5		2	2	2	1	2	2	5	4
4	4	1																																		3		2,7	4	5	1	1	1	2	1	1
4	4	1																																		3		1,2,7	3	5	1	2	1	3	1	1
4	4	1																																		1	1,2		2	2	1	1	1	1	5	3
4	4	1																																		2	1,3,5		2	5	3	5	2	1	5	2
4	4	1																																		1	7		1	1	1	1	5	2	5	5
4	4	1																																		3		2	3	5	1	2	4	3	4	3
4	4	1																																		3		2,7	3	5	1	3	2	3	1	1
4	4	1																																		1	7		3	3	2	3	4	2	3	4
4	4	1																																		3		7	5	5	1	1	1	2	1	1
4	4	1																																		3		1,4	3	5	3	3	1	3	5	3
4	4	1																																		1	4		3	4	1	2	2	3	2	1
4	4	1																																		3		1,2,3,7	3	5	1	1	1	3	1	1
4	4	1																																		1	1,2,3,4,5,6		1	2	2	3	3	2	5	1
4	4	1																																		1	3		3	5	1	1	1	2	5	2
4	4	1																																		3		2,3,7	3	5	2	2	2	2	5	2
4	4	1																																		3		2,4	4	5	1	3	2	3	1	4
4	4	1																																		2	5,7		3	5	1	1	1	3	5	1
4	4	1																																		3		2,7	2	5	3	2	1	2	2	2
4	4	1																																		3		1,3	3	1	2	3	1	2	5	5
4	4	1																																		1	3		3	3	1	1	1	2	3	3
4	4	1																																		3		3	3	4	2	2	1	2	1	2
4	4	1																																		3		1,2,4,7	5	5	1	1	1	3	1	1
4	4	1																																		3		1,2,7	3	5	1	1	1	1	5	5
4	4	1																																		3		2,7	3	4	1	4	2	3	2	3
4	4	1																																		3		1,6,7,8	3	4	1	1	1	2	5	2
4	4	1																																		3		2	3	5	2	2	1	3	2	2
4	4	1																																		1	2,3,4,5		1	1	3	2	4	1	4	5
4	4	1																																		1	2		3	3	5	5	2	3	2	2
4	4	1																																		3		8	3	3	2	2	1	2	3	3
4	4	1																																		3		2	4	5	1	2	1	2	5	2
4	4	1																																		3		1	3	3	3	3	3	2	2	2
4	4	1																																		3		7	2	5	1	3	1	2	3	2
4	4	1																																		3		1,2,3,7	3	4	3	3	2	2	5	4
4	4	1																																		2	3,4		2	5	2	3	2	2	2	2
4	4	1																																		3		1,2,3,5,7	5	5	1	2	1	4	1	1
4	4	1																																		1	1,2,3,4		2	2	1	1	2	1	5	1
4	4	1																																		2	7		3	4	1	1	1	3	1	1
4	4	1																																		3		2	3	5	1	2	1	3	1	1
4	4	1																																		3		1,2	3	5	1	3	1	2	5	2
4	4	1																																		3		2,3	3	4	1	2	1	3	1	1
4	4	1																																		3		8	1	1	1	1	5	2	5	1
4	4	1																																		3		1,2,4,7	5	5	2	3	1	3	1	1
4	4	1																																		3		2	3	5	3	1	1	3	5	3
4	4	1																																		3		7	3	5	1	1	2	2	5	2
4	4	1																																		3		2,5	5	5	1	1	1	3	2	2
4	4	1																																		1	1,2,3,4,5		1	3	1	3	1	3	5	5
4	4	1																																		3		2,3,6	3	5	2	2	2	3	1	2
4	4	1																																		1	3,5		3	4	1	1	2	1	2	1
4	4	1																																		2	5		2	4	1	1	1	3	3	1
4	4	1																																		1	1,2		3	5	1	1	1	3	1	1
5	1	1																																													3		1,2,5,7
5	1	1																																													3		8
5	1	1																																													1	5
5	1	1																																													2	5
5	1	1																																													1	3,4,5
5	1	1																																													1	5
5	1	1																																													1	5
5	1	1																																													1	3,4
5	1	1																																													1	5
5	1	1																																													3		2
5	1	1																																													3		7
5	1	1																																													3		2,7
5	1	1																																													2	5
5	1	1																																													1	5
5	1	1																																													1	5
5	1	1																																													1	7
5	1	1																																													1	5
5	1	1																																													3		2,3,7
5	1	1																																													1	5
5	1	1																																													1	5
5	1	1																																													3		8
5	1	1																																													3		2,7
5	1	1																																													1	5
5	1	1																																													1	5
5	1	1																																													1	5
5	1	1																																													1	5
5	1	1																																													1	3
5	1	1																																													3		2,3,7
5	1	1																																													3		7
5	1	1																																													1	5
5	1	1																																													3		3,6,7
5	1	1																																													1	5
5	1	1																																													1	4
5	1	1																																													1	7
5	1	1																																													3		1,2,4,5,7
5	1	1																																													3		8
5	1	1																																													1	5
5	1	1																																													1	5
5	1	1																																													1	5
5	1	1																																													3		2,5,7
5	1	1																																													2	5
5	1	1																																													3		8
5	1	1																																													1	2
5	1	1																																													1	5
5	1	1																																													1	5
5	1	1																																													1	5
5	1	1																																													2	5
5	1	1																																													3		2,3,7
5	1	1																																													3		8
5	4	1																																													3		2,5,7
5	4	1																																													3		2,3,5,7
5	4	1																																													3		2,6,7
5	4	1																																													3		2,7
5	4	1																																													3		2,7
5	4	1																																													2	5
5	4	1																																													2	2
5	4	1																																													3		2,3,7
5	4	1																																													3		2
5	4	1																																													1	1,2,3,5,6
5	4	1																																													3		2,4,5
5	4	1																																													1	6
[truncated: 8 more columns]
